# Supplementary material for: Blood Lead Levels and Subsequence Risk of Malaria in the African Population: A Systematic Review and Meta-Analysis
Source: Trop Med Infect Dis. 2021 Aug 8;6(3):149. doi: 10.3390/tropicalmed6030149 (PMC8396233; doi:10.3390/tropicalmed6030149)
Supplement: Supplementary file 1 [file tropicalmed-06-00149-s001.zip]

Archive with 2 entries (2 files):
- Table S1. Search term.pdf
- Table S2. Quality of the included studies.pdf
